# Supplementary material for: Harnessing the power of microbes: Enhancing soybean growth in an acidic soil through AMF inoculation rather than P-fertilization
Source: Hortic Res. 2024 Mar 2;11(5):uhae067. doi: 10.1093/hr/uhae067 (PMC11079484; doi:10.1093/hr/uhae067)
Supplement: Web_Material_uhae067 [file web_material_uhae067.zip]

Archive with 1 entries (1 files):
- Supplementary Information-R1.docx
